# Supplementary material for: Predicting phosphorylation sites using machine learning by integrating the sequence, structure, and functional information of proteins
Source: J Transl Med. 2021 May 24;19:218. doi: 10.1186/s12967-021-02851-0 (PMC8142496; doi:10.1186/s12967-021-02851-0)
Supplement: Supplementary file 1 — Additional file 1: Provides a comprehensive list of all the extracted features. [file 12967_2021_2851_MOESM1_ESM.xlsx]

## Sheet: Sheet1
Physicochemical property-based features	Sequence-based features		Structural level features	Functional features	Functional annotations
Composition	A	1e+19	Accessible surface area	GO:0005829	Phosphoprotein
Flexibility	C	1e+18	Secondary structure	GO:0005515	Alternative splicing
Hydrophobicity	D	1e+17	Disorder information	GO:0005737	Polymorphism
NetCharge	E	1e+16		GO:0005654	Cytoplasm
PartitionCoefficient	F	1000000000000000		GO:0005634	Nucleus
ResidueVolume	G	100000000000000		GO:0005524	Acetylation
MolecularWeight	H	10000000000000		GO:0046872	splice variant
	I	1000000000000		GO:0016020	sequence variant
	K	100000000000		GO:0044822	Metal-binding
	L	10000000000		GO:0006351	Coiled coil
	M	1000000000		GO:0003700	Nucleotide-binding
	N	100000000		GO:0005730	Transcription regulation
	P	10000000		GO:0006355	Transcription
	Q	1000000		GO:0005925	ATP-binding
	R	100000		GO:0005813	Disease mutation
	S	10000		GO:0070062	Zinc
	T	1000		GO:0003676	Zinc-finger
	V	100		GO:0006366	Cytoskeleton
	W	10		GO:0045944	Ubl conjugation
	Y	1		GO:0042802	nucleotide phosphate-binding region:ATP
				GO:0051301	DNA-binding
				GO:0000978	Isopeptide bond
				GO:0005874	Transferase
				GO:0045893	Kinase
				GO:0003677	zinc finger region:C2H2-type 3
				GO:0004674	zinc finger region:C2H2-type 4
				GO:0003682	active site:Proton acceptor
				GO:0003779	Activator
				GO:0003723	zinc finger region:C2H2-type 5
				GO:0043231	zinc finger region:C2H2-type 2
				GO:0000122	mutagenesis site
				GO:0006468	Magnesium
				GO:0019901	binding site:ATP
				GO:0005794	zinc finger region:C2H2-type 6
				GO:0044212	Cell cycle
				GO:0008134	Hydrolase
				GO:0005856	RNA-binding
				GO:0015629	zinc finger region:C2H2-type 7
				GO:0035556	zinc finger region:C2H2-type 1
				GO:0048471	domain:Protein kinase
				GO:0001077	Repressor
				GO:0005667	Cell projection
				GO:0005622	compositionally biased region:Ser-rich
				GO:0005739	zinc finger region:C2H2-type 8
				GO:0004672	Host-virus interaction
				GO:0005913	Cell division
				GO:0007067	zinc finger region:C2H2-type 10
				GO:0016032	zinc finger region:C2H2-type 9
				GO:0005759	Transport
				GO:0032403	Serine/threonine-protein kinase
				GO:0003713	Methylation
				GO:0042803	Chromatin regulator
				GO:0046777	Calcium
				GO:0043209	Cell junction
				GO:0030054	Microtubule
				GO:0006281	Cell adhesion
				GO:0005769	Actin-binding
				GO:0008017	zinc finger region:C2H2-type 12
				GO:0005815	DNA damage
				GO:0045892	zinc finger region:C2H2-type 11
				GO:0098609	compositionally biased region:Pro-rich
				GO:0005911	SH3 domain
				GO:0006357	Mitosis
				GO:0008270	WD repeat
				GO:0000166	Ligase
				GO:0000287	DNA repair
				GO:0016607	zinc finger region:C2H2-type 13
				GO:0030198	Protein transport
				GO:0006260	domain:SH3
				GO:1901796	compositionally biased region:Poly-Gly
				GO:0030529	zinc finger region:C2H2-type 14
				GO:0008022	repeat:WD 1
				GO:0098641	repeat:WD 2
				GO:0005819	domain:PH
				GO:0045211	Mental retardation
				GO:0005516	Endosome
				GO:0017124	domain:KRAB
				GO:0000785	repeat:WD 3
				GO:0006974	Helicase
				GO:0045121	repeat:WD 4
				GO:0031625	binding site:Substrate
				GO:0030027	Developmental protein
				GO:0018108	mRNA processing
				GO:0016605	repeat:WD 5
				GO:0001701	Guanine-nucleotide releasing factor
				GO:0043005	Motor protein
				GO:0014069	compositionally biased region:Poly-Ser
				GO:0007156	Oxidoreductase
				GO:0016925	zinc finger region:C2H2-type 15
				GO:0030426	Synapse
				GO:0004386	Golgi apparatus
				GO:0007155	Metalloprotease
				GO:0018105	Calmodulin-binding
				GO:0006396	Neurogenesis
				GO:0035023	compositionally biased region:Poly-Ala
				GO:0007018	Neurodegeneration
				GO:0008013	Tyrosine-protein kinase
				GO:0016477	short sequence motif:Nuclear localization signal
				GO:0030424	compositionally biased region:Glu-rich
				GO:0047485	Differentiation
				GO:0000977	Proto-oncogene
				GO:0051056	repeat:WD 7
				GO:0000398	compositionally biased region:Poly-Pro
				GO:0043025	Ubl conjugation pathway
				GO:0004713	repeat:WD 6
				GO:0005768	Cytoplasmic vesicle
				GO:0005694	compositionally biased region:Gln-rich
				GO:0005089	GTP-binding
				GO:0015630	TPR repeat
				GO:0005509	Centromere
				GO:0043065	Ion transport
				GO:0007062	mRNA splicing
				GO:0019900	S-adenosyl-L-methionine
				GO:0030425	domain:Cadherin 1
				GO:0005814	domain:Cadherin 2
				GO:0006886	zinc finger region:C2H2-type 16
				GO:0007507	Protein phosphatase
				GO:0005788	domain:Cadherin 3
				GO:0005938	domain:Cadherin 4
				GO:0016874	Endocytosis
				GO:0042470	compositionally biased region:Poly-Lys
				GO:0006364	region of interest:Substrate binding
				GO:0004842	compositionally biased region:Poly-Glu
				GO:0043565	Methyltransferase
				GO:0007229	Lipid-binding
				GO:0016887	DNA replication
				GO:0007265	zinc finger region:C2H2-type 17
				GO:0043234	compositionally biased region:Poly-Gln
				GO:0030496	Biological rhythms
				GO:0019899	domain:Cadherin 5
				GO:0016363	Postsynaptic cell membrane
				GO:0043547	domain:BTB
				GO:0051260	Manganese
				GO:0007049	domain:PDZ
				GO:0016301	NAD
				GO:0051015	Apoptosis
				GO:0030335	Cilium
				GO:0008237	Mitochondrion
				GO:0003705	domain:Ig-like C2-type 4
				GO:0003774	active site:Proton donor
				GO:0005777	domain:Helicase C-terminal
				GO:0043161	metal ion-binding site:Magnesium
				GO:0032587	Dwarfism
				GO:0003777	zinc finger region:C2H2-type 1; degenerate
				GO:0005085	Cilium biogenesis/degradation
				GO:0006461	domain:Leucine-zipper
				GO:0004004	repeat:ANK 1
				GO:0007411	domain:Ig-like C2-type 3
				GO:0006470	SH2 domain
				GO:0000086	Angiogenesis
				GO:0001047	Ribosome biogenesis
				GO:0001843	repeat:LRR 6
				GO:0005929	zinc finger region:C2H2-type 18
				GO:0016324	Iron
				GO:0003684	repeat:LRR 7
				GO:0019903	repeat:ANK 2
				GO:0016569	ANK repeat
				GO:0005635	Alternative initiation
				GO:0051726	Flavoprotein
				GO:0005741	domain:Helicase ATP-binding
				GO:0042826	Chromosomal rearrangement
				GO:0019083	repeat:LRR 8
				GO:0031175	active site:Nucleophile
				GO:0031965	Chaperone
				GO:0031012	domain:Ig-like C2-type 2
				GO:0004222	Ribonucleoprotein
				GO:0000922	domain:Cadherin 6
				GO:0007030	repeat:LRR 4
				GO:0035335	domain:Ig-like C2-type 1
				GO:0050900	FAD
				GO:0003725	domain:EGF-like 1
				GO:0016328	domain:C2
				GO:0036064	repeat:LRR 5
				GO:0006338	Neuropathy
				GO:0005884	Kinetochore
				GO:0001078	repeat:TPR 4
				GO:0001525	compositionally biased region:Poly-Asp
				GO:0045111	EGF-like domain
				GO:0045202	domain:DH
				GO:0005200	Intermediate filament
				GO:0030659	Tumor suppressor
				GO:0030036	rRNA processing
				GO:0070588	domain:SH2
				GO:0000184	domain:Ig-like C2-type 5
				GO:0031901	Lipid metabolism
				GO:0031490	Ion channel
				GO:0005525	GTPase activation
				GO:0006897	zinc finger region:C2H2-type 19
				GO:0016567	Ciliopathy
				GO:0003714	Dioxygenase
				GO:0016459	nucleotide phosphate-binding region:NADP
				GO:0006890	SH3-binding
				GO:0008283	Extracellular matrix
				GO:0005070	repeat:TPR 3
				GO:0060071	NADP
				GO:0031410	domain:Fibronectin type-III 1
				GO:0071013	repeat:LRR 9
				GO:0000502	repeat:Kelch 6
				GO:0005903	zinc finger region:PHD-type
				GO:0010628	Transit peptide
				GO:0000776	Coated pit
				GO:0042981	Exonuclease
				GO:0032154	domain:Fibronectin type-III 2
				GO:0006302	repeat:TPR 2
				GO:0002039	repeat:TPR 1
				GO:0043197	compositionally biased region:Gly-rich
				GO:0090090	nucleotide phosphate-binding region:FAD
				GO:0043087	Calcium transport
				GO:0016310	Multifunctional enzyme
				GO:0007005	Deafness
				GO:0005604	repeat:Kelch 1
				GO:0006367	repeat:Kelch 2
				GO:0010923	repeat:Kelch 3
				GO:0005902	nucleotide phosphate-binding region:NAD
				GO:0000775	Protein biosynthesis
				GO:0000980	repeat:Kelch 4
				GO:0022617	repeat:TPR 6
				GO:0042645	Wnt signaling pathway
				GO:0004725	domain:SET
				GO:1900034	Epilepsy
				GO:0000777	Spliceosome
				GO:0001822	repeat:TPR 5
				GO:0000790	Carbohydrate metabolism
				GO:0000165	domain:Rho-GAP
				GO:0030334	compositionally biased region:Poly-Leu
				GO:0005905	Innate immunity
				GO:0071456	Sodium
				GO:0006413	repeat:ANK 3
				GO:0001933	Stress response
				GO:0005923	domain:Fibronectin type-III 3
				GO:0005770	repeat:Kelch 5
				GO:0007626	domain:AGC-kinase C-terminal
				GO:0001725	region of interest:Calmodulin-binding
				GO:0050821	Integrin
				GO:0035091	repeat:LRR 10
				GO:0000209	domain:SAM
				GO:0043433	DNA-binding region:Nuclear receptor
				GO:0006614	zinc finger region:NR C4-type
				GO:0030168	S-nitrosylation
				GO:0008630	Translation regulation
				GO:0016023	Kelch repeat
				GO:0005871	Peroxisome
				GO:0000226	domain:Kinesin-motor
				GO:0005096	Lyase
				GO:0016323	Ligand-gated ion channel
				GO:1902476	Mitochondrion outer membrane
				GO:0000139	RNA-mediated gene silencing
				GO:0044297	domain:EGF-like 2
				GO:0072686	repeat:ANK 7
				GO:0043488	domain:Fibronectin type-III 4
				GO:0008168	nucleotide phosphate-binding region:GTP
				GO:0055037	Hydroxylation
				GO:0007179	domain:CH
				GO:0003712	DNA-binding region:Basic motif
				GO:0005802	Sodium transport
				GO:0060041	repeat:TPR 7
				GO:0000082	Chloride channel
				GO:0043235	Myosin
				GO:0004715	Iron-sulfur
				GO:0032147	Cataract
				GO:0035264	Myristate
				GO:0009952	metal ion-binding site:Magnesium 1
				GO:0046718	repeat:LRR 15
				GO:0016337	domain:SCAN box
				GO:0006397	repeat:WD 8
				GO:0051087	repeat:LRR 14
				GO:0001726	short sequence motif:PDZ-binding
				GO:0019902	repeat:LRR 11
				GO:0007160	compositionally biased region:Lys-rich
				GO:0034644	compositionally biased region:Poly-Thr
				GO:0010501	metal ion-binding site:Magnesium 2
				GO:0007059	Lipoprotein
				GO:0005930	domain:C2 1
				GO:0006406	domain:C2 2
				GO:0031252	domain:EGF-like 3
				GO:0000981	zinc finger region:C2H2-type 2; degenerate
				GO:1903561	Allosteric enzyme
				GO:0004843	Bromodomain
				GO:0000979	repeat:LRR 3
				GO:0042626	topological domain:Lumenal
				GO:0043966	domain:FERM
				GO:0006325	Calcium channel
				GO:0005840	metal ion-binding site:Calcium 2; via carbonyl oxygen
				GO:0003707	repeat:ANK 6
				GO:0005844	domain:EGF-like 2; calcium-binding
				GO:0034707	repeat:LRR 13
				GO:0003824	metal ion-binding site:Zinc; catalytic
				GO:0002244	short sequence motif:Cell attachment site
				GO:0000932	Aminoacyl-tRNA synthetase
				GO:0043130	domain:VWFA
				GO:0001658	repeat:LRR 12
				GO:0048511	Chloride
				GO:0005578	repeat:ANK 5
				GO:0031234	Prenylation
				GO:0060021	repeat:ANK 4
				GO:0032391	Host cell receptor for virus entry
				GO:0007264	LIM domain
				GO:0015631	domain:Ig-like C2-type 6
				GO:0008307	repeat:ARM 2
				GO:0019003	repeat:LRR 2
				GO:0031463	Fatty acid metabolism
				GO:0006369	ADP-ribosylation
				GO:0005681	Nucleotidyltransferase
				GO:0043202	repeat:LRR 1
				GO:0010494	Tight junction
				GO:0001764	zinc finger region:C2H2-type 20
				GO:0030165	repeat:ARM 3
				GO:0031982	compositionally biased region:Poly-Arg
				GO:0045184	Muscle protein
				GO:0010508	domain:TSP type-1 1
				GO:0038083	repeat:LRR 16
				GO:0008344	domain:TSP type-1 2
				GO:0005811	active site:Phosphocysteine intermediate
				GO:0010008	Proteasome
				GO:0002479	repeat:HEAT 5
				GO:0050660	Meiosis
				GO:0003729	repeat:WD 9
				GO:0050681	Lipid degradation
				GO:0001228	Nuclease
				GO:0005178	Palmitate
				GO:0075733	Leucine-rich repeat
				GO:0005901	domain:EGF-like 4; calcium-binding
				GO:0030018	domain:Ras-associating
				GO:0006977	Retinitis pigmentosa
				GO:0017053	Nitration
				GO:0031594	Charcot-Marie-Tooth disease
				GO:0007015	Exocytosis
				GO:0048010	Dynein
				GO:0018024	zinc finger region:PHD-type 1
				GO:0000049	compositionally biased region:Ser/Thr-rich
				GO:0008543	Endoplasmic reticulum
				GO:0010506	domain:PDZ 1
				GO:0005875	domain:PDZ 2
				GO:0007416	short sequence motif:Nuclear export signal
				GO:0009967	Cardiomyopathy
				GO:0007165	Primary ciliary dyskinesia
				GO:0018107	repeat:HEAT 3
				GO:0030139	repeat:TPR 8
				GO:0051436	Autophagy
				GO:0097542	repeat:HEAT 2
				GO:0090263	repeat:HEAT 1
				GO:0004714	Glycolysis
				GO:0051287	Basement membrane
				GO:0045732	zinc finger region:C2H2-type
				GO:0042752	repeat:ARM 1
				GO:0006810	repeat:ARM 4
				GO:0048813	domain:UBA
				GO:0021549	active site:4-aspartylphosphate intermediate
				GO:0030855	domain:PX
				GO:0042795	region of interest:Tail
				GO:0030864	Signal-anchor
				GO:0003690	region of interest:Ligand-binding
				GO:0042734	repeat:HEAT 6
				GO:0007224	domain:Laminin G-like 1
				GO:0001934	domain:BACK
				GO:0051082	domain:Laminin G-like 2
				GO:0031145	zinc finger region:PHD-type 2
				GO:0006446	Protease
				GO:0090307	Collagen
				GO:0007040	transit peptide:Mitochondrion
				GO:0060271	Protein phosphatase inhibitor
				GO:0001227	Nonsense-mediated mRNA decay
				GO:0008092	region of interest:Head
				GO:0097110	domain:PH 1
				GO:0017148	zinc finger region:C2H2-type 1; atypical
				GO:0006661	domain:WW 2
				GO:0009898	domain:Ras-GEF
				GO:0031532	repeat:ARM 5
				GO:0032956	short sequence motif:Bipartite nuclear localization signal
				GO:0006457	domain:WW 1
				GO:0006936	Alternative promoter usage
				GO:0042787	repeat:ANK 8
				GO:0016491	domain:Fibronectin type-III 5
				GO:0015030	4Fe-4S
				GO:0005881	Chromosome partition
				GO:0016787	Voltage-gated channel
				GO:0032091	short sequence motif:Prevents secretion from ER
				GO:0043401	Viral nucleoprotein
				GO:0007612	Aminopeptidase
				GO:0032922	domain:PH 2
				GO:0070301	domain:TSP type-1 3
				GO:0007010	domain:EGF-like 7; calcium-binding
				GO:0035861	domain:HECT
				GO:0048015	metal ion-binding site:Divalent metal cation 1
				GO:0016575	domain:PID
				GO:0003151	metal ion-binding site:Divalent metal cation 2
				GO:0019904	Sterol metabolism
				GO:0019894	Potassium
				GO:0003924	region of interest:Rod
				GO:0007169	metal ion-binding site:Zinc 1
				GO:0042384	cAMP
				GO:0051091	DNA recombination
				GO:0005765	Lysosome
				GO:0045665	Isomerase
				GO:0001570	region of interest:Catalytic
				GO:0005080	repeat:LRR 17
				GO:0030324	domain:GPS
				GO:0051437	DNA-binding region:HMG box
				GO:0038061	region of interest:Coil 1B
				GO:0043524	region of interest:Linker 1
				GO:0030336	region of interest:Coil 1A
				GO:0030674	ER-Golgi transport
				GO:0007050	region of interest:Linker
				GO:0009925	metal ion-binding site:Manganese 1
				GO:0007399	metal ion-binding site:Manganese 2
				GO:0042475	Initiation factor
				GO:0007368	binding site:S-adenosyl-L-methionine
				GO:0034976	short sequence motif:Effector region
				GO:0090305	Symport
				GO:0015031	domain:Death
				GO:0005543	short sequence motif:DEAH box
				GO:0046854	repeat:HEAT 4
				GO:0004721	Glycogen metabolism
				GO:0010827	mRNA transport
				GO:0030030	Cholesterol metabolism
				GO:0006094	repeat:ARM 6
				GO:0007077	repeat:III
				GO:0042995	repeat:I
				GO:0045177	repeat:Spectrin 1
				GO:0045335	repeat:IV
				GO:0005891	domain:PAC
				GO:0071339	repeat:II
				GO:0030687	repeat:Spectrin 2
				GO:0000724	zinc finger region:C2H2-type 21
				GO:0001889	Parkinsonism
				GO:0004864	domain:LIM zinc-binding 2
				GO:0043531	domain:LIM zinc-binding 1
				GO:0030574	lipid moiety-binding region:S-palmitoyl cysteine
				GO:0031398	domain:EF-hand 1
				GO:1900026	compositionally biased region:Cys-rich
				GO:0006409	domain:Peptidase M12B
				GO:0048538	Proteoglycan
				GO:0019886	short sequence motif:SH3-binding
				GO:0009887	metal ion-binding site:Calcium 2
				GO:0042593	Sushi
				GO:0051117	active site:Glycyl thioester intermediate
				GO:0010629	Antiport
				GO:0006979	Lipid droplet
				GO:0055114	zinc finger region:C2H2-type 22
				GO:0019013	metal ion-binding site:Iron; catalytic
				GO:0003727	Hemostasis
				GO:0032355	Blood coagulation
				GO:0043967	domain:EF-hand
				GO:0071479	repeat:ANK 9
				GO:0030032	domain:Tyrosine-protein phosphatase
				GO:0035064	Potassium transport
				GO:0000902	Lipid transport
				GO:0034097	Autism spectrum disorder
				GO:0051539	Amino-acid transport
				GO:0043123	compositionally biased region:Poly-His
				GO:0097190	Glycosidase
				GO:0008305	metal ion-binding site:Zinc 2
				GO:0032420	repeat:ARM 7
				GO:0005719	domain:NACHT
				GO:0097546	repeat:HEAT 7
				GO:0000278	domain:Guanylate kinase-like
				GO:0030521	domain:EGF-like 8; calcium-binding
				GO:0070527	domain:SH3 2
				GO:0001947	repeat:TPR 9
				GO:0032092	domain:TSP type-1 4
				GO:0050839	domain:Fibronectin type-III 6
				GO:0007519	domain:RRM
				GO:0055072	Myogenesis
				GO:0021915	Telomere
				GO:1900740	Acyltransferase
				GO:0002474	region of interest:Coil 2
				GO:0045773	region of interest:Linker 12
				GO:0007052	Laminin EGF-like domain
				GO:0051017	domain:SH3 1
				GO:0060325	zinc finger region:FYVE-type
				GO:0045739	domain:EF-hand 2
				GO:0010976	lipid moiety-binding region:S-geranylgeranyl cysteine
				GO:0030175	Non-syndromic deafness
				GO:0005778	binding site:FAD
				GO:0033138	domain:TSP N-terminal
				GO:0009055	domain:Sema
				GO:0017112	repeat:WD 10
				GO:0000062	domain:EGF-like 5; calcium-binding
				GO:0051289	Triplet repeat expansion
				GO:0007249	Craniosynostosis
				GO:0030218	zinc finger region:Phorbol-ester/DAG-type
				GO:0030326	short sequence motif:Cysteine switch
				GO:0006821	domain:PDZ 3
				GO:0051262	domain:Arf-GAP
				GO:0006418	repeat:WD 11
				GO:0031124	domain:N-terminal Ras-GEF
				GO:0061630	zinc finger region:Phorbol-ester/DAG-type 1
				GO:0005790	zinc finger region:Phorbol-ester/DAG-type 2
				GO:0034451	repeat:Spectrin 3
				GO:0004871	repeat:ARM 8
				GO:0042147	domain:WW
				GO:0000289	domain:Ig-like C2-type 7
				GO:0000281	metal ion-binding site:Iron (heme axial ligand)
				GO:0048008	domain:Myosin head-like
				GO:0060412	Amyotrophic lateral sclerosis
				GO:0005977	Williams-Beuren syndrome
				GO:0042149	tRNA processing
				GO:0001618	domain:EGF-like 6
				GO:0005262	Glycogen storage disease
				GO:0017137	Growth regulation
				GO:0072372	Synaptosome
				GO:0008286	repeat:ANK 10
				GO:0014066	metal ion-binding site:Divalent metal cation
				GO:0008380	binding site:NADP
				GO:0005057	domain:Bromo
				GO:0048365	Hereditary spastic paraplegia
				GO:0002223	repeat:Spectrin 4
				GO:0006464	short sequence motif:LXXLL motif 2
				GO:0005518	metal ion-binding site:Calcium 3; via carbonyl oxygen
				GO:0071407	short sequence motif:LXXLL motif 1
				GO:0005876	domain:CUB 1
				GO:0008180	domain:CUB 2
				GO:0032040	lipid moiety-binding region:N-myristoyl glycine
				GO:0042169	DNA-binding region:Homeobox
				GO:0004712	domain:Disintegrin
				GO:0019888	site:Cleavage
				GO:0008333	calcium-binding region:1
				GO:0030199	Redox-active center
				GO:0055088	Steroid biosynthesis
				GO:0036092	Unfolded protein response
				GO:0005088	Ectodermal dysplasia
				GO:0045454	Congenital disorder of glycosylation
				GO:0001649	domain:LisH
				GO:0042383	domain:Helix-loop-helix motif
				GO:0007420	tRNA-binding
				GO:0016311	cross-link:Glycyl lysine isopeptide (Lys-Gly) (interchain with G-Cter in SUMO)
				GO:0071011
				GO:0000793
				GO:0032993
				GO:0016339
				GO:0009314
				GO:0016050
				GO:0051881
				GO:0010033
				GO:0090503
				GO:0007528
				GO:0006378
				GO:0045931
				GO:0042277
				GO:0006606
				GO:0004407
				GO:0003730
				GO:0016740
				GO:0006006
				GO:0016529
				GO:2001237
				GO:0030522
				GO:0034446
				GO:0010811
				GO:0001657
				GO:0016236
				GO:0008139
				GO:0017048
				GO:0008021
				GO:0004872
				hsa04010
				hsa04144
				hsa04810
				hsa05200
				hsa04510
				hsa04931
				hsa01130
				hsa05205
				hsa04024
				hsa04611
				hsa04910
				hsa05231
				hsa01200
				hsa05220
				hsa04520
				hsa05222
				hsa04666
				hsa01100
				hsa05146
				hsa00010
				hsa04360
				hsa04141
				hsa05230
				hsa04110
				hsa05161
				hsa04152
				hsa05215
				hsa05210
				hsa04142
				hsa04380
				hsa04722
				hsa05166
				hsa04066
				hsa04261
				hsa04120
				hsa05221
				hsa04662
				hsa04015
				hsa05169
				hsa05100
				hsa04660
				hsa04071
				hsa04540
				hsa05212
				hsa05213
				hsa00310
				hsa04914
				hsa04012
				hsa04512
				hsa04210
				hsa04670
				hsa04919
				hsa05414
				hsa04151
				hsa04068
				hsa01230
				hsa05162
				hsa04390
				hsa04921
				hsa04920
				hsa04922
				hsa05410
				hsa05223
				hsa04750
				hsa02010
				hsa05412
				hsa05211
				hsa04020
				hsa03040
				hsa00071
				hsa00620
				hsa03015
				hsa04370
				hsa04925
				hsa05218
				hsa00562
				hsa04730
				hsa04915
				hsa05030
				hsa04070
				hsa00520
				hsa00230
				hsa04150
				hsa04022
				hsa03018
				hsa05168
				hsa03013
				hsa04725
				hsa04114
				hsa04146
				hsa04514
				hsa00051
				hsa05160
				hsa04668
				hsa04917
				hsa00410
				hsa05219
				hsa04530
				hsa00052
				hsa05014
				hsa04014
				hsa04664
				hsa00030
				hsa00760
				hsa05216
				hsa04115
				hsa04720
				hsa00280
				hsa05214
				hsa04912
				hsa00650
				hsa04320
				hsa05131
				hsa04310
				IPR015880
				IPR007087
				IPR013087
				IPR027417
				IPR011993
				IPR000719
				IPR011009
				IPR017441
				IPR016024
				IPR001849
				IPR015943
				IPR008271
				IPR017986
				IPR011989
				IPR001452
				IPR001680
				IPR001909
				IPR001478
				IPR014001
				IPR001650
				IPR011011
				IPR001245
				IPR008266
				IPR003593
				IPR012677
				IPR019775
				IPR002126
				IPR001965
				IPR000504
				IPR020894
				IPR020635
				IPR016040
				IPR011990
				IPR015919
				IPR019787
				IPR008936
				IPR000008
				IPR000219
				IPR002035
				IPR011333
				IPR000210
				IPR011991
				IPR011545
				IPR013761
				IPR019734
				IPR023214
				IPR024079
				IPR019786
				IPR002219
				IPR000980
				IPR013026
				IPR013083
				IPR005821
				IPR001660
				IPR003961
				IPR000198
				IPR001202
				IPR001715
				IPR000742
				IPR001214
				IPR019749
				IPR003439
				IPR000387
				IPR003309
				IPR000536
				IPR020683
				IPR014710
				IPR001723
				IPR002110
				IPR001881
				IPR013088
				IPR001628
				IPR001752
				IPR000961
				IPR013098
				IPR017871
				IPR001487
				IPR000225
				IPR001005
				IPR013164
				IPR012337
				IPR001611
				IPR009030
				IPR006652
				IPR018039
				IPR014729
				IPR020472
				IPR008984
				IPR006020
				IPR019821
				IPR001590
				IPR001609
				IPR000159
				IPR000299
				IPR019748
				IPR011511
				IPR011992
				IPR014352
				IPR001791
				IPR004087
				IPR000242
				IPR009060
				IPR000152
				IPR001664
				IPR001806
				IPR000048
				IPR011047
				IPR014014
				IPR016130
				IPR009071
				IPR008250
				IPR018303
				IPR023299
				IPR001757
				IPR018097
				IPR005225
				IPR000595
				IPR000884
				IPR000859
				IPR000014
				IPR004827
				IPR004088
				IPR008967
				IPR015940
				IPR016201
				IPR003595
				IPR001781
				IPR015915
				IPR000330
				IPR003959
				IPR000873
				IPR023578
				IPR001895
				IPR002870
				IPR023753
				IPR002049
				IPR003591
				IPR027397
				IPR011527
				IPR018159
				IPR027267
				IPR018979
				IPR000306
				IPR008979
				IPR013032
				IPR018490
				IPR000569
				IPR001357
				IPR014720
				IPR003054
				IPR003598
				IPR001683
				IPR020904
				IPR000253
				IPR008942
				IPR000629
				IPR018980
				IPR001828
				IPR000203
				IPR011705
				IPR002165
				IPR017884
				IPR008145
				IPR009053
				IPR020845
				IPR018359
				IPR011029
				IPR013763
				IPR020568
				IPR000488
				IPR002017
				IPR020454
				IPR011641
				IPR024977
				IPR013785
				IPR011042
				IPR017096
