# Supplementary material for: Predicting phosphorylation sites using machine learning by integrating the sequence, structure, and functional information of proteins
Source: J Transl Med. 2021 May 24;19:218. doi: 10.1186/s12967-021-02851-0 (PMC8142496; doi:10.1186/s12967-021-02851-0)
Supplement: Supplementary file 2 — Additional file 2: The different types of features obtained after two-step, mRMR and SU, feature selection approach for pS/pT/pY sites prediction. [file 12967_2021_2851_MOESM2_ESM.xlsx]

## Sheet: Sheet1
Phosphorylation site	Physicochemical property-based features	Sequence-based features	Structural level features	Functional features	Functional annotation terms
Serine	Composition11	BEAA1	SSAA1	GO:0042593	Compositionally biased region: Ser/Thr-rich
	Flexibility1	BEAA2	SSAA2	GO:0043967	Endoplasmic reticulum
	Flexibility2	BEAA3	SSAA3	GO:0071479	Short sequence motif: Nuclear export signal
	Flexibility3	BEAA4	SSAA4	GO:0034097	Cardiomyopathy
	Flexibility4	BEAA5	SSAA5	GO:0008305	repeat: HEAT3
	Flexibility5	BEAA6	SSAA6	GO:0097546	repeat: TPR8
	Flexibility6	BEAA7	SSAA7	GO:0030521	Autophagy
	Flexibility7	BEAA8	SSAA8	GO:0021915	repeat: HEAT2
	Flexibility8	BEAA9	SSAA9	GO:0045739	repeat: HEAT1
	Flexibility9	BEAA10	SSAA10	GO:0000062	repeat: ARM1
	Flexibility10	BEAA12	SSAA11	GO:0005057	repeat: ARM4
	Flexibility11	BEAA13	SSAA12	GO:0048365	region of interest: Ligand-binding
	Flexibility12	BEAA14	SSAA13	GO:0042169	zinc finger region: PHD-type2
	Flexibility13	BEAA15	SSAA14	GO:0036092	transit peptide: Mitochondrion
	Flexibility14	BEAA16	SSAA15	GO:0045454	Alternative promoter usage
	Flexibility15	BEAA17	SSAA16	GO:0006606	domain: TSP type-13
	Flexibility16	BEAA18	SSAA17	GO:0030522	domain: EGF-like7; calcium-binding
	Flexibility17	BEAA19	SSAA18	GO:0017048	metal ion-binding site: Divalentmetalcation1
	Flexibility18	BEAA20	SSAA19	hsa04931	metal ion-binding site: Divalent metalcation2
	Flexibility19	BEAA21	SSAA20	hsa04611	metal ion-binding site: Zinc1
	Flexibility20		SSAA21	hsa05146	DNA recombination
	Flexibility21		ASA1	hsa05215	Lysosome
	Hydrophobicity1		ASA2	hsa04068
	Hydrophobicity2		ASA3	hsa04920
	Hydrophobicity3		ASA4	hsa05223
	Hydrophobicity5		ASA5	hsa00071
	Hydrophobicity6		ASA7	hsa05218
	Hydrophobicity10		ASA8	hsa05030
	Hydrophobicity12		ASA9
	Hydrophobicity13		ASA10
	Hydrophobicity17		ASA11
	Hydrophobicity18		ASA13
	NetCharge2		ASA14
	NetCharge6		ASA15
	NetCharge8		ASA16
	NetCharge10		ASA17
	PartitionCoefficient4		ASA18
	PartitionCoefficient7		ASA19
	PartitionCoefficient9		ASA20
	PartitionCoefficient11		ASA21
	PartitionCoefficient15		DAA1
	PartitionCoefficient16		DAA2
	PartitionCoefficient19		DAA3
	PartitionCoefficient20		DAA4
	PartitionCoefficient21		DAA5
	ResidueVolume11		DAA10
	ResidueVolume14		DAA15
	MolecularWeight11		DAA18
			DAA19
			DAA20
			DAA21
Threonine	Composition11	BEAA1	SSAA1	GO:0031398	Compositionally biased region: Ser/Thr-rich
	Flexibility1	BEAA2	SSAA2	GO:0019013	Endoplasmic reticulum
	Flexibility2	BEAA3	SSAA3	GO:0071479	Short sequence motif: Nuclear export signal
	Flexibility3	BEAA4	SSAA4	GO:0000902	repeat: TPR8
	Flexibility4	BEAA5	SSAA5	GO:0034097	domain: UBA
	Flexibility5	BEAA6	SSAA6	GO:0008305	Signal-anchor
	Flexibility6	BEAA7	SSAA7	GO:0097546	repeat: HEAT6
	Flexibility7	BEAA8	SSAA8	GO:0030521	domain: LamininG-like1
	Flexibility8	BEAA9	SSAA9	GO:0060325	domain: LamininG-like2
	Flexibility9	BEAA10	SSAA10	GO:0033138	Collagen
	Flexibility10	BEAA12	SSAA11	GO:0045454	Transit peptide: Mitochondrion
	Flexibility11	BEAA13	SSAA12	GO:0000793	domain:PH1
	Flexibility12	BEAA14	SSAA13	GO:0032993	Alternative promoter usage
	Flexibility13	BEAA15	SSAA14	GO:0016050	Aminopeptidase
	Flexibility14	BEAA16	SSAA15	GO:0006606	domain:PH2
	Flexibility15	BEAA17	SSAA16	GO:0004407	domain: TSP type-13
	Flexibility16	BEAA18	SSAA17	GO:2001237	domain: HECT
	Flexibility17	BEAA19	SSAA18	GO:0030522	metal ion-binding site: Divalentmetalcation1
	Flexibility18	BEAA20	SSAA19	hsa04611	metal ion-binding site: Divalent metal cation2
	Flexibility19	BEAA21	SSAA20	hsa04520	Sterol metabolism
	Flexibility20		SSAA21	hsa05222	DNA recombination
	Flexibility21		ASA2	hsa05215
	Hydrophobicity6		ASA3	hsa04662
	Hydrophobicity7		ASA4	hsa05100
	Hydrophobicity8		ASA5	hsa05213
	Hydrophobicity9		ASA7	hsa04210
	Hydrophobicity12		ASA9	hsa04670
	Hydrophobicity13		ASA11	hsa05223
	Hydrophobicity16		ASA12	hsa05211
	Hydrophobicity17		ASA13	hsa05218
	NetCharge2		ASA15	hsa04915
	NetCharge4		ASA16
	NetCharge12		ASA18
	NetCharge20		ASA19
	PartitionCoefficient1		ASA20
	PartitionCoefficient3		ASA21
	PartitionCoefficient5		DAA1
	PartitionCoefficient11		DAA2
	PartitionCoefficient14		DAA3
	PartitionCoefficient19		DAA4
	PartitionCoefficient21		DAA5
	ResidueVolume11		DAA7
	MolecularWeight11		DAA8
	MolecularWeight15		DAA11
			DAA12
			DAA16
			DAA17
			DAA18
			DAA19
			DAA20
			DAA21
Tyrosine	Composition11	BEAA1	SSAA1	GO:0033138	domain: PDZ2
	Flexibility3	BEAA2	SSAA2	GO:0036092	Cardiomyopathy
	Flexibility7	BEAA3	SSAA3	GO:0010033	repeat: TPR8
	Flexibility11	BEAA4	SSAA4	GO:2001237	Autophagy
	Hydrophobicity5	BEAA5	SSAA5	hsa04611	repeat: HEAT2
	Hydrophobicity9	BEAA6	SSAA6	hsa05222	repeat: HEAT1
	Hydrophobicity11	BEAA7	SSAA7	hsa05215	repeat: ARM1
	PartitionCoefficient11	BEAA8	SSAA8	hsa04662	repeat: ARM4
	ResidueVolume11	BEAA9	SSAA9	hsa05213	region of interest: Tail
	MolecularWeight11	BEAA10	SSAA10	hsa05162	Signal-anchor
		BEAA11	SSAA11	hsa05223	Protease
		BEAA12	SSAA12	hsa05211	Collagen
		BEAA13	SSAA13	hsa04370	Transit peptide: Mitochondrion
		BEAA14	SSAA14	hsa05218	Region of interest: Head
		BEAA15	SSAA15		domain:PH1
		BEAA16	SSAA16		Alternative promoter usage
		BEAA17	SSAA17		domain:PH2
		BEAA18	SSAA18		Potassium
		BEAA19	SSAA19		Region of interest: Rod
		BEAA20	SSAA20		Metal ion-binding site: Zinc1
		BEAA21	SSAA21		DNA recombination
			ASA1		Lysosome
			ASA6		Isomerase
			ASA8
			ASA10
			ASA11
			ASA12
			ASA14
			ASA17
			DAA3
			DAA4
			DAA6
			DAA9
			DAA10
			DAA11
			DAA12
			DAA13
			DAA14
			DAA15
			DAA20
