# Supplementary material for: Predicting phosphorylation sites using machine learning by integrating the sequence, structure, and functional information of proteins
Source: J Transl Med. 2021 May 24;19:218. doi: 10.1186/s12967-021-02851-0 (PMC8142496; doi:10.1186/s12967-021-02851-0)
Supplement: Supplementary file 4 — Additional file 4–39: All the RF and SVM models generated in present study for prediction of Ser, Thr and Tyr phosphorylation sites. [file 12967_2021_2851_MOESM4_ESM.zip]

Archive with 36 entries (36 files):
- 12967_2021_2851_MOESM10_ESM.model
- 12967_2021_2851_MOESM11_ESM.model
- 12967_2021_2851_MOESM12_ESM.model
- 12967_2021_2851_MOESM13_ESM.model
- 12967_2021_2851_MOESM14_ESM.model
- 12967_2021_2851_MOESM15_ESM.model
- 12967_2021_2851_MOESM16_ESM.model
- 12967_2021_2851_MOESM17_ESM.model
- 12967_2021_2851_MOESM18_ESM.model
- 12967_2021_2851_MOESM19_ESM.model
- 12967_2021_2851_MOESM20_ESM.model
- 12967_2021_2851_MOESM21_ESM.model
- 12967_2021_2851_MOESM22_ESM.model
- 12967_2021_2851_MOESM23_ESM.model
- 12967_2021_2851_MOESM24_ESM.model
- 12967_2021_2851_MOESM25_ESM.model
- 12967_2021_2851_MOESM26_ESM.model
- 12967_2021_2851_MOESM27_ESM.model
- 12967_2021_2851_MOESM28_ESM.model
- 12967_2021_2851_MOESM29_ESM.model
- 12967_2021_2851_MOESM30_ESM.model
- 12967_2021_2851_MOESM31_ESM.model
- 12967_2021_2851_MOESM32_ESM.model
- 12967_2021_2851_MOESM33_ESM.model
- 12967_2021_2851_MOESM34_ESM.model
- 12967_2021_2851_MOESM35_ESM.model
- 12967_2021_2851_MOESM36_ESM.model
- 12967_2021_2851_MOESM37_ESM.model
- 12967_2021_2851_MOESM38_ESM.model
- 12967_2021_2851_MOESM39_ESM.model
- 12967_2021_2851_MOESM4_ESM.model
- 12967_2021_2851_MOESM5_ESM.model
- 12967_2021_2851_MOESM6_ESM.model
- 12967_2021_2851_MOESM7_ESM.model
- 12967_2021_2851_MOESM8_ESM.model
- 12967_2021_2851_MOESM9_ESM.model
